# Supplementary material for: Isolation, Identification, and Growth Promotion Effects of Plant Growth-Promoting Rhizobacteria on Alfalfa
Source: Microorganisms. 2026 Jun 5;14(6):1275. doi: 10.3390/microorganisms14061275 (PMC13303310; doi:10.3390/microorganisms14061275)
Supplement: Supplementary file 1 [file microorganisms-14-01275-s001.zip]

Archive with 1 entries (1 files):
- microorganisms-4338635-supplementary.pdf
